# Supplementary material for: Linking Leaf Gas Exchange to Non-Structural Carbohydrate Allocation to Understand the Early Establishment of Young Quercus and Fraxinus Species
Source: Plants (Basel). 2026 Jan 30;15(3):434. doi: 10.3390/plants15030434 (PMC12899296; doi:10.3390/plants15030434)
Supplement: Supplementary file 1 [file plants-15-00434-s001.zip]

Archive with 1 entries (1 files):
- plants-4098478-supplementary.pdf
